# Supplementary material for: Harnessing immunotherapy: cancer vaccines as novel therapeutic strategies for brain tumor
Source: Front Immunol. 2025 Jul 17;16:1588081. doi: 10.3389/fimmu.2025.1588081 (PMC12310467; doi:10.3389/fimmu.2025.1588081)
Supplement: Supplementary file 1 [file Table1.xlsx]

## Sheet: Supplementary Table 1
Supplementary Table 1 Current phase 3 clinical trials with a brain cancer treatment vaccine
	Antigen Target	Antigen Platform	Antigen Classification	Phase Status	NCT Identifier	Name	Starting Date	Demographics	Interventions	Cohort	Dosing	Study arms	Toxicity	Efficacy Outcome	Conditions	PMID from clinical trials.gov	PMID from pubmed
1	Neoantigen specific to MGMT unmethylated glioblastoma	Autologous tumor lysate	Tumor-specific antigen (TSA); personalized antigen	Phase II/III	NCT05685004	Study of Neoantigen-specific Adoptive T Cell Therapy for Newly Diagnosed MGMT Negative Glioblastoma Multiforme (GBM)	15.09.2023	Newly diagnosed patients with MGMT unmethylated glioblastoma; ages 18 to 80 years	BIOLOGICAL: TVI-Brain-1|PROCEDURE: Standard of Care|RADIATION: Radiotherapy|DRUG: Temozolomide	120	TVI-Brain-1: 2 vaccinations (7-14 days apart) Temozolomide: 75 mg/m² daily during radiotherapy Radiotherapy: 2 Gy per fraction	Active Comparator: Standard of care (surgery, temozolomide, and radiotherapy) Experimental: TVI-Brain-1 immunotherapy combined with radiotherapy and temozolomide	Assessed by CTCAE v4.0; minimal adverse effects such as fever, chills, and nausea	Progression-free survival measured by MRIs and clinical assessments	Glioblastoma Multiforme of Brain	PMID: 1407433; PMID: 1403119; PMID: 9225000; PMID: 16817692; PMID: 10570748	PMID: 3264384
2	DSP-7888 (peptide vaccine derived from WT1 protein)	Peptide	Cancer vaccine, Investigational peptide vaccine with immunomodulating and antineoplastic activities; tumor-associated antigens	Phase III	NCT03149003	A Study of DSP-7888 Dosing Emulsion in Combination With Bevacizumab in Patients With Recurrent or Progressive Glioblastoma Following Initial Therapy	8.12.2017	Patients with recurrent or progressive glioblastoma multiforme (GBM) following initial therapy, aged 18 and older, KPS ≥ 60	Drug: DSP-7888 Dosing Emulsion (intradermal injection) Drug: Bevacizumab (intravenous injection)	221	DSP-7888 (1st to 5th dose: every 7 ± 1 day, 6th to 15th dose: every 14 ± 3 days, 16th dose and beyond: every 28 ± 7 days) Bevacizumab (10 mg/kg, every 14 ± 3 days)	Experimental: DSP-7888 Dosing Emulsion plus Bevacizumab Active Comparator: Bevacizumab alone	Dose-limiting toxicities, common adverse events (injection site reactions, pyrexia, febrile neutropenia)	Overall survival, progression-free survival, response rate, and duration of response	Glioblastoma	NA	PMID: 36138335; PMID: 34932235; PMID: 33939067
3	Tumor-specific antigens, specific tumor-associated proteins, and breast cancer-related proteins	Allogeneic HSC, Dendritic Vaccine (DV), Cytotoxic T Lymphocytes (CTL), Recombinant proteins	Personalized Immunotherapy, Tumor Antigen + Tumor-Specific Antigen (TAA + TSA)	Phase II/III	NCT01782274	Proteome-based Immunotherapy of Brain Metastases From Breast Cancer	12.2012	Adults aged 18-70 with brain metastases from breast cancer, resistant to chemotherapy and radiotherapy	Biological: Dendritic vaccine, allogeneic hematopoietic stem cells, cytotoxic lymphocytes	60	Allogeneic stem cells administered intrathecally Dendritic vaccine (subcutaneous injection, three times every 14 days) Cytotoxic lymphocytes administered intrathecally	Experimental: Allogeneic stem cells and dendritic vaccine Active Comparator: Autologous stem cells and dendritic vaccine	Evaluated by CTC-NCI	All-cause mortality, complete tumor disappearance, reduction of tumor size, survival outcomes	Neoplasm Metastasis	PMID: 25789053; PMID: 25303679
4	EGFRvIII (a specific mutation in glioblastoma)	Rindopepimut (CDX-110) with GM-CSF, KLH as control	Cancer vaccine, Tumor-specific antigen (TSA)	Phase III	NCT01480479	Phase III Study of Rindopepimut/GM-CSF in Patients With Newly Diagnosed Glioblastoma	11.2011	Newly diagnosed GBM with EGFRvIII mutation	Drug: Rindopepimut (CDX-110) with GM-CSF Drug: Temozolomide Drug: KLH	745	Rindopepimut (two intradermal injections, followed by monthly injections) Temozolomide (150 to 200 mg/m² for 5 days during each 28-day cycle) KLH (intradermal injections)	Experimental: Rindopepimut/GM-CSF plus Temozolomide Active Comparator: KLH plus Temozolomide	Most common grade 3-4 adverse events: thrombocytopenia, fatigue, brain edema, seizure	Overall survival, progression-free survival, safety, and tolerability	Glioblastoma Small Cell Glioblastoma Giant Cell Glioblastoma Gliosarcoma Glioblastoma With Oligodendroglial Component	PMID: 28844499	PMID: 25586468; PMID: 22383993
5	Tumor-specific antigens	Autologous Tumor Lysate	Personalized cancer vaccine, Tumor-specific antigen (TSA)	Phase III	NCT00045968	Study of a Drug [DCVaxÂ®-L] to Treat Newly Diagnosed GBM Brain Cancer	12.2006	Patients with newly diagnosed or recurrent glioblastoma (GBM), aged 18-70 years.	DRUG: Dendritic cell immunotherapy	348	DCVax-L: Two intradermal injections of DCVax-L (treatment group) or autologous PBMC (placebo group). Treatment schedule includes injections on days 0, 10, 20, and at weeks 8, 16, 32, 48, 72, 96, and 120.	Experimental: DCVax-L + standard care Active Comparator: Standard care alone	Most common side effects include mild reactions like redness, pain, and swelling at the injection site.	Overall survival	Glioblastoma Multiforme Glioblastoma GBM Grade IV Astrocytoma Glioma Brain Cancer Brain Tumor	PMID: 36394838; PMID: 29843811; PMID: 23545055	PMID: 39192978; PMID: 36792723; PMID: 30018119
6	Autologous tumour lysate	Allogeneic HSC, Dendritic Vaccine (DV), Cytotoxic T Lymphocytes (CTL); DCs	Personalized Immunotherapy, Tumor Antigen + Tumor-Specific Antigen (TAA + TSA)	Phase II/III	NCT01759810	Proteome-based Personalized Immunotherapy of Glioblastoma	12.2012	Patients with glioblastoma, refractory to conventional therapies, aged 18-70 years	Biological: Dendritic vaccine, allogeneic hematopoietic stem cells, cytotoxic lymphocytes	60	Allogeneic Stem Cells: 3 ml suspension of allogeneic hematopoietic stem cells administered via L3-L4 vertebrae interspace (16-18G needle) every 2 weeks for the first 2 months (on days 1, 14, 28, 42, 56). Dendritic Vaccine: 2 ml subcutaneously administered at 4 points (shoulders and abdomen) 3 times every 14 days (starting on days 14, 28, and 42). Cytotoxic Lymphocytes (CTL): Administered intrathe…	Experimental: Allogeneic stem cells + dendritic vaccine + cytotoxic lymphocytes Active Comparator: Autologous stem cells + dendritic vaccine + cytotoxic lymphocytes	Evaluated by CTC-NCI	Primary Outcome: All-cause mortality (time frame: 2 years) Secondary Outcome: Complete disappearance of all tumor foci (time frame: 2 years) Other Outcome: Reduction of tumor size by at least 50% and absence of new foci (time frame: 2 years)	Glioblastoma	PMID: 25789053; PMID: 25303679
7	Autologous tumour lysate	Allogeneic HSC, Dendritic Vaccine (DV), Cytotoxic T Lymphocytes (CTL); DCs	Personalized Immunotherapy, Tumor Antigen + Tumor-Specific Antigen (TAA + TSA)	Phase II/III	NCT01782287	Proteome-based Immunotherapy of Lung Cancer Brain Metastases	12.2012	Patients with glioblastoma, refractory to conventional therapies, aged 18-70 years	Biological: Dendritic vaccine, allogeneic hematopoietic stem cells, cytotoxic lymphocytes	60	Allogeneic Stem Cells: 3 ml suspension of allogeneic hematopoietic stem cells administered via L3-L4 vertebrae interspace (16-18G needle) every 2 weeks for the first 2 months (on days 1, 14, 28, 42, 56). Dendritic Vaccine: 2 ml subcutaneously administered at 4 points (shoulders and abdomen) 3 times every 14 days (starting on days 14, 28, and 42). Cytotoxic Lymphocytes (CTL): Administered intrathe…	Experimental: Allogeneic stem cells + dendritic vaccine + cytotoxic lymphocytes Active Comparator: Autologous stem cells + dendritic vaccine + cytotoxic lymphocytes	Evaluated by CTC-NCI	Primary Outcome: All-cause mortality (time frame: 2 years) Secondary Outcome: Complete disappearance of all tumor foci (time frame: 2 years) Other Outcome: Reduction of tumor size by at least 50% and absence of new foci (time frame: 2 years)	Neoplasm Metastasis	PMID: 25789053; PMID: 25303679
8	Autologous tumour lysate	Therapeutic autologous dendritic cell vaccine	DCs; Personalized Immunotherapy	Phase III	NCT05100641	AV-GBM-1 vs Control as Adjunctive Therapy Following Surgery and RT/TMZ in Newly Diagnosed GBM	01.2024	Presumptive diagnosis of primary GBM with plans for surgical resection, aged 18 and older	BIOLOGICAL: AV-GBM-1|BIOLOGICAL: Autologous monocytes	Original enrollment - 726; Enrollment - 672	Experimental Group: Initial 3 weekly subcutaneous injections, followed by injections every 28 days for up to 18 months (total of 21 doses). Each dose contains 2 million dendritic cells mixed with 500 mcg GM-CSF. Additional leukapheresis may be needed for further doses. Control Group: Same dosing as experimental group but using autologous monocytes instead of dendritic cells.	Experimental Arm: AV-GBM-1 (Autologous dendritic cells loaded with tumor antigens and GM-CSF). Control Arm: Autologous monocyte control (monocytes mixed with GM-CSF).	No toxicity related to the therapy	Primary Endpoint: overall survival and progression free survival from the date of first AV-GBM-1 injection (2 years). Secondary Endpoint: Comparison of TEAEs between study arms.	Primary Glioblastoma		PMID: 36517865; https://doi.org/10.1200/JCO.2023.41.16_suppl.204; https://doi.org/10.1136/jitc-2020-sitc2020.0319
9	Autologous tumour lysate	Therapeutic autologous dendritic cell vaccine	DCs; Personalized Immunotherapy	Phase III	NCT04277221	ADCTA for Adjuvant Immunotherapy in Standard Treatment of Recurrent Glioblastoma Multiforme (GBM)	19.09.2019	Patients with recurrent glioblastoma, refractory to conventional therapies, aged 18-70 years	BIOLOGICAL: Autologous Dendritic Cell/Tumor Antigen, ADCTA	118	10 doses: 1st dose: 2-4×10^7 cells; 2nd-10th doses: 1-2×10^7 cells, administered subcutaneously	Experimental Arm: ADCTA vaccine (dendritic cells loaded with tumor antigens). Control Arm: Standard therapy (Bevacizumab).	PMID: 21715171: (I and II phase) Lymphopenia (52.9%) AST/ALT elevation (47.1%) Grade I/II lymphopenia and transient AST/ALT elevation Grade II seizures in 3 patients, mild anemia, weight gain, myalgia, and infections.	Primary Endpoint: overall survival and progression free survival fup to 60 monts | PMID: 21715171 (I i II phase): Overall Survival Median survival: 520 days for vaccinated patients; 3-year survival: 37.5% Relapsed vs Newly Diagnosed Survival Relapsed patients: 966 days (25% 5-year), Newly diagnosed: 381 days (12.5% 5-year)	Glioblastoma Multiforme	PMID: 21715171; PMID: 32691060	PMID: 29910795; PMID: 33228738 (review)
10	allogeneic dendritic cells derived from healthy donors fused with autologous tumor cells from patients	hybrid dendritic cells (DCs)	DCs; Personalized Immunotherapy	Phase III	NCT06749925	Clinical Trial Assessing the Efficacy and Safety of Dendritic Cell-Based Immunotherapy for Glioblastoma	01.2025	Patients with glioblastoma, aged 18 and older	Biological: Dendritic Cell Vaccine Combination Product: Pembrolizumab Other: Placebo	186	NA	Experimental: DC Vaccine Arm – Receives the dendritic cell vaccine. Active Comparator: DC Vaccine + Pembrolizumab Arm – Receives the dendritic cell vaccine combined with pembrolizumab. Placebo Comparator: Placebo Control Arm – Receives placebo as the control group.	Adverse events classified according to CTCAE v4.0	Primary: Overall survival evaluated over a 2-year period. Secondary: Progression-free survival (RANO criteria). Quality of life assessment (FACT-Br, BCM-20, MDASI-BT, EORTC-QLQ-C30, EORTC QLQ-BN20, EQ-5D-5L). Immune response (tumor-reactive Th1-pattern T lymphocytes)	Glioblastoma		PMID: 36831580 (Phase II) PMID: 35628206| PMID: 15185011 Melanoma
