# Supplementary material for: Harnessing immunotherapy: cancer vaccines as novel therapeutic strategies for brain tumor
Source: Front Immunol. 2025 Jul 17;16:1588081. doi: 10.3389/fimmu.2025.1588081 (PMC12310467; doi:10.3389/fimmu.2025.1588081)
Supplement: Supplementary file 2 [file Table2.xlsx]

## Sheet: Supplementary Table 2
Supplementary Table 2 Newly developed early phase Clinical trials with a glioblastoma treatment vaccine
	Antigen Target	Antigen Platform	Antigen Classification	Phase Status	NCT Identifier	Name	Starting Date	Demographics	Interventions	Cohort	Dosing	Study arms	Toxicity	Efficacy Outcome	Conditions	PMID
1	IDH1R132H-mutated region	Peptide vaccine	Tumor-specific antigen (TSA); personalized antigen	PHASE1	NCT02454634	Phase I Trial of IDH1 Peptide Vaccine in IDH1R132H-mutated Grade III-IV Gliomas (NOA-16)	06.2025	Adults aged 18 and older; IDH1R132H mutant grade III and IV gliomas without co-deletion of 1p/19q and with loss of ATRX expression.	IDH1 peptide vaccine, topical imiquimod (Aldara®), administered subcutaneously with 8 doses every 2-4 weeks.	39	IDH1 peptide vaccine (20mer peptide emulsified in Montanide®, subcutaneous injection) Treatment Group 1: Vaccination alone starting 4-6 weeks post radiotherapy Treatment Groups 2 & 3: Vaccination in parallel with temozolomide chemotherapy (starting at day 10 of 4th TMZ cycle for group 2, and day 10 of 1st TMZ cycle post-radiochemotherapy for group 3).	Experimental Group: IDH1 peptide vaccine	Primary safety endpoint: Regimen Limiting Toxicity (RLT) In the study involving 32 patients, 90.6% experienced treatment-related adverse events, none of which were severe. No regimen-limiting toxicity observed, and a moderate immune response was seen without serious reactions.	Primary immunogenicity endpoint: IDH1R132H-specific T-cell and/or antibody response. Secondary outcomes: Progression-free survival (PFS) - 15 months Overall response rate (ORR) - 15 months Association of immunogenicity with clinical outcome - 15 months	Glioma	PMID: 33762734
2	pp65 RNA	RNA-Lipid Particles (RNA-LPs)	Biological / Drug Product	PHASE1	NCT06389591	RNA-Lipid Particle (RNA-LP) Vaccines for Recurrent Adult Glioblastoma (GBM)	12.2024	Patients with recurrent glioblastoma, aged 18-70 years	Biological: pp65 RNA loaded lipid particles (Drug Product 1 or DP1), intravenous administration Biological: Personalized tumor mRNA, pp65 fl LAMP mRNA and DOTAP liposomes or RNA loaded lipid particles (RNA-LPs, DP2), intravenous administration	24	Three pp65 RNA-LP vaccines (DP1) followed by monthly RNA-LPs (DP2)	Arm 1: pp65 RNA-LPs (DP1) before tumor biopsy Arm 2: pp65 RNA-LPs (DP1) after tumor biopsy	Primary endpoint: Maximum tolerated dose (MTD) Feasibility of RNA-LP vaccine manufacturing Investigational treatment-related toxicities observed from surgery until 30 days after the last dose.	Primary endpoint: MTD and feasibility of vaccine manufacturing. Secondary endpoint: Incidence of treatment-related toxicities and vaccine release criteria.	Recurrent Glioblastoma	Melanoma: 10.1136/jitc-2023-SITC2023.0772; PMID: 38697107 | PMID: 28411277 about pp65 in glioblastoma - pp65-DCs; PMID: 25387895
3	Tumor neoantigen peptides	Autologous dendritic cell vaccine	Personalized Immunotherapy	PHASE1	NCT06253234	Safety and Efficacy Study for DC Vaccine in Recurrent or Progressive High-grade Gliomas	02.02.2024	Adults aged 18 to 75 years with WHO Grade III-IV gliomas (GBM recurrence after surgery)	Biological: Personalized dendritic cell injection ZSNeo-DC1.1 Sequence A: 1-week dosing cycle for the first 3 cycles, followed by 3-week cycles for the next 3 cycles. Sequence B: 1-week dosing cycle for the first 3 cycles, followed by 2-week cycles for the next 3 cycles.	12	Fixed dose of 1×10^7 cells per injection 6 dosing cycles, with two possible dosing schedules (A or B).	Sequence A (3-week cycle after the first 3 doses) Sequence B (2-week cycle after the first 3 doses)	Primary endpoint: Dose-limiting toxicity (DLT) Evaluated incidence of adverse events (AE) and serious adverse events (SAE) throughout the clinical trial.	Objective Response Rate (ORR), Disease Control Rate (DCR), Clinical Benefit Rate (CBR), Progression-Free Survival (PFS), and Overall Survival (OS), assessed every 8 weeks up to 2 years.	WHO Grade III Gliomas|WHO Grade IV Gliomas	NA
4	rQNestin34.5v.2 (HSV-1 Virus)	Oncolytic virus therapy	Oncolytic virus therapy	PHASE1	NCT03152318	A Study of the Treatment of Recurrent Malignant Glioma With rQNestin34.5v.2 (rQNestin)	18.07.2017	Participants must have prior diagnosis of IDH wild-type glial tumor including GBM, grade 3 anaplastic astrocytoma, oligodendroglioma, or grade 2 astrocytoma with genetic features consistent with GBM; Age ≥ 18 years; Karnofsky Performance Score ≥ 70	Drug: rQNestin (oncolytic viral vector, intratumoral injection during biopsy surgery) Drug: Cyclophosphamide (immunomodulating agent, intravenous injection 2 days before surgery) Procedure: Stereotactic biopsy (intraoperative MRI guidance to collect biopsy and administer rQNestin)	Enrollment (estimated) 62; original enrollment: 108	Arm A: Single dose of rQNestin34.5v.2 via intratumoral injection during surgery Arm B: Single dose of rQNestin34.5v.2 + one intravenous injection of Cyclophosphamide 2 days before procedure Arm C: Multiple doses of rQNestin34.5v.2 on days 0, 15, 30, 60, 90, 120	Arm A: rQNestin34.5v.2 treatment Arm B: rQNestin34.5v.2 + Cyclophosphamide treatment Arm C: Multiple doses of rQNestin34.5v.2	Monitoring viral shedding, HSV-1 viremia, and changes in antibody response Animal studies showed brain inflammation at higher doses (3 × 10⁷ PFU) and severe brain toxicity in GBM mice	MRI changes in permeability, volume, and flow (every 2 months for 1 year) Viral shedding in saliva, HSV-1 viremia, HSV-1 antibody response (up to day 56) If effective, rQNestin34.5v.2 should target glioma cells, replicate within them, and spread to kill all glioma cells while avoiding normal brain cells	Malignant Glioma of Brain Astrocytoma Malignant Astrocytoma Oligodendroglioma Anaplastic Oligodendroglioma of Brain (Diagnosis) Mixed Oligo-Astrocytoma Ependymoma Ganglioglioma Pylocytic/Pylomyxoid Astrocytoma Brain Tumor Glioma Brain Cancer Glioblastoma Glioblastoma Multiforme	PMID: 35022322; PMID: 32373649; PMID: 15805284; PMID: 37853118 | Why they use cyclophophamide: PMID: 16908838; PMID: 16357128; PMID: 10426310
5	Oncolytic adenovirus DNX-2401 (HSV-1 Virus)	Oncolytic virus therapy; Allogeneic Bone Marrow Human Mesenchymal Stem Cells (BM-hMSCs) loaded with OV	Oncolytic virus therapy	PHASE1	NCT03896568	MSC-DNX-2401 in Treating Patients With Recurrent High-Grade Glioma	12.02.2019	Patients with recurrent malignant glioblastoma (GBM) or gliosarcoma, aged 18 years and older	Biological: Oncolytic Adenovirus Ad5-DNX-2401 (given intratumorally) Other Names: Ad5-Delta24RGD, DNX-2401, Oncolytic Ad5-Delta 24RGD Procedure: Therapeutic Conventional Surgery (patients undergo surgery before and after viral treatment)	36	Intratumoral injections administered in doses ranging from 5 × 10⁸ to 5 × 10¹⁰ viral particles (v.p.), in conjunction with systemic pembrolizumab.	Experimental: Part I (oncolytic adenovirus Ad5-DNX-2401) Experimental: Part II (oncolytic adenovirus Ad5-DNX-2401 + surgery) Patients receive oncolytic adenovirus Ad5-DNX-2401 intra-arterially (IA) on day 0, with a second dose two weeks later, followed by surgery.	Maximum-tolerated dose (MTD) defined based on grade 3 or 4 toxicity.; Maximum-tolerated dose (MTD) [Time Frame: Up to 28 days] ncidence of adverse events (AEs) [Time Frame: Up to 1 year]; Secondary: Tumor response [Time Frame: Up to 1 year]; Time to progression [Time Frame: Up to 1 year] Virus replication in tumor [Time Frame: Up to 1 year], Virus shedding [Time Frame: Up to 1 year], Immunogenici…	Tumor response measured by MRI (change in tumor size). Time to progression and virus replication in tumor tissue. Incidence of adverse events.	IDH1 wt Allele Recurrent Anaplastic Astrocytoma Recurrent Glioblastoma Recurrent Gliosarcoma Recurrent Malignant Glioma	NCT02798406; | PMID: 34824133; PMID: 29594041; PMID: 37188783; PMID: 35767439; PMID: 31726894; PMID: 29088386; PMID: 35176144; PMID: 38554031; PMID: 30503830; PMID: 24827739; PMID: 31138805; PMID: 33524949; PMID: 24866126 Other cancers: PMID: 33376098 PMID: 37188783 NCT00805376
6	Cytomegalovirus (CMV) matrix protein pp65	PEP-CMV Vaccine (Long synthetic peptide derived from CMV matrix protein pp65)	Immunotherapy targeting viral antigens	PHASE1	NCT06132438	Immunotherapy Targeting of Cytomegalovirus Antigens in Glioblastoma	11.2023	Adults aged ≥18 years with newly diagnosed, MGMT-unmethylated glioblastoma located in the supratentorial region.	Drug: PEP-CMV vaccine, a synthetic 26-amino-acid peptide containing MHC class I and II epitopes. Td booster for pre-conditioning and TMZ-induced lymphopenia before vaccination.	26	Up to 12 vaccinations (maximum 20) applied after pre-conditioning.	Experimental group receiving PEP-CMV vaccine with Td pre-conditioning.	Assessed by the percentage of patients experiencing treatment-related adverse events (TRAEs) per NCI CTCAE v5.0 within 2 weeks after the 3rd vaccine.	Immunologic response measured by the peak number of T-cells secreting IFNy by ELISPOT in response to the vaccine’s antigens.	Glioblastoma	PMID: 28411277 | https://doi.org/10.1200/JCO.2024.42.16_suppl.2039 | PMCID:PMC7650420
7	Tumor-specific mRNA antigens	mRNA-based vaccine	Biological intervention	PHASE1	NCT05938387	Safety and Tolerability of CVGBM in Adults With Newly Diagnosed MGMT-Unmethylated Glioblastoma or Astrocytoma	01.06.2023	Patients aged 18 years and older with newly diagnosed GBM or (IDH)-wildtype astrocytoma	CV09050101 mRNA vaccine administered as a series of seven intramuscular injections on Days 1, 8, 15, 29, 43, 57, and 71.	enrollment (estimated): 16; original enrollment: 54	Single doses from 6 μg to 100 μg depending on the cohort. Total of 7 vaccinations with potential for continued administration every 6 weeks for up to 1 year. Dose-expansion cohort with up to 20 patients at the recommended dose.	Experimental dose-escalation and dose-expansion arms.	Incidence of treatment-related adverse events (TRAEs), treatment-emergent adverse events (TEAEs), and dose-limiting toxicities (DLTs) within the first 2 weeks of treatment.	Primary: Progression-Free Survival (PFS) and Overall Survival (OS) measured over 1 year. Secondary: Quality of life (QoL) changes, time to relapse, and immunogenicity.	Glioblastoma	https://doi.org/10.1200/JCO.2024.42.16_suppl.TPS2095; https://www.annalsofoncology.org/article/S0923-7534(24)01550-3/fulltext
8	Tumor-specific neoantigens	DNA vaccine combined with PD-1 blockade	Personalized cancer immunotherapy	PHASE1	NCT05743595	Neoantigen-based Personalized DNA Vaccine With Retifanlimab PD-1 Blockade Therapy in Patients With Newly Diagnosed, Unmethylated Glioblastoma	27.10.2023	Adults aged ≥18 years with newly diagnosed, unmethylated glioblastoma	Biological: Personalized Neoantigen DNA vaccine, Biological: Retifanlimab, Device: TDS-IM v 2.0 electroporation device	12	Personalized neoantigen DNA vaccine given every 28 days (6 doses), Retifanlimab 500 mg every 28 days, up to 12 months	Two experimental arms – Cohort A and Cohort B, differing by the timing of the combination therapy.	Safety assessed by dose-limiting toxicity (DLT) rates and treatment-related adverse events (TRAEs) over 12 months.	Primary: Progression-Free Survival (PFS) at 6 months and Overall Survival (OS) at 12 months. Secondary: Immunogenicity (measured by T-cell responses and neoantigen recognition) and objective response rate (ORR).	Unmethylated Glioblastoma	NA
9	Tumor-specific neoantigens	Personalized DNA vaccine combined with PD-1 blockade	Personalized cancer immunotherapy	PHASE1	NCT05698199	Study to Evaluate the Safety, Tolerability, Immunogenicity and Preliminary Efficacy of ITI-1001 In Patients With Newly Diagnosed Glioblastoma (GBM)	21.08.2023	Pediatric patients aged 12–25 years with recurrent or refractory brain tumors	Biological: Personalized neoantigen DNA vaccine. Device: Papivax Biotech TDS-IM v2.0 for intramuscular vaccine administration. Procedure: Peripheral blood draw at various time points during the study		Initial priming phase: 6 monthly doses. Booster phase: Quarterly injections (Q3mo) thereafter, up to 1 year or until disease progression or intolerance	Experimental: Personalized neoantigen DNA vaccine. Patients receive 6 monthly priming doses followed by quarterly booster doses for up to one year. Patients with stable disease after one year may resume vaccinations if progression occurs	Incidence of grade 3 and 4 adverse events assessed through 30 days post-treatment (estimated at 13 months). Feasibility assessed by the ability to identify and generate a neoantigen-specific DNA vaccine.	Primary Outcome: Safety and feasibility measured by adverse event frequency and vaccine generation success. Secondary Outcome: Median Progression-Free Survival (PFS) and Overall Survival (OS) over a 2-year period.	Pediatric Recurrent Brain Tumor	PMID: 35651802
10	EphA2, CMV pp65, Survivin	Peptide-based tumor antigen vaccine	Tumor-associated antigens	PHASE1	NCT05283109	ETAPA I: Peptide-based Tumor Associated Antigen Vaccine in GBM	30.08.2023	HLA-A*0201 positive patients with newly diagnosed, unmethylated, untreated grade IV glioblastoma. CMV seropositive and seronegative patients with Karnofsky Performance Status > 70%. Adults aged ≥18 years.	Biological: P30-EPS vaccine (Tumor Associated Antigen Peptide Vaccine). Adjuvant: Hiltonol® (poly-ICLC).	36 patients, stratified by CMV serostatus	Starting at 300 µg/peptide/dose, with escalation to 400 µg or de-escalation to 200 µg	Single Group Assignment (Tumor Associated Antigen Peptide Vaccine in combination with Hiltonol)	Dose-limiting toxicities, cytokine release syndrome, and injection site reactions	Change in the mean fold increase of antigen-specific T cells (pp65, EphA2, or Survivin) at specified time points (Day 1, 22, 84, and 5 months). Median survival and Progression-Free Survival (PFS) measured over 36 months	Glioma, Malignant	PMID: 37111620
11	Total Tumor RNA (TTRNA)	Autologous dendritic cells, T cells, and hematopoietic stem cells (HSCs)	Tumor RNA-pulsed dendritic cells (DCs)	PHASE1	NCT06254326	ADAGiO: Adoptive Cellular Therapy for the TreAtment of Recurrent OliGodendrogliOma (OG) Adult Patients	10.2024	Adults aged 18–89 years with Karnofsky Performance Status ≥ 60. Patients must have recurrent/progressive oligodendroglioma WHO grade 2/3 and be eligible for surgery/biopsy.	Biological: TTRNA-DC vaccines with GM-CSF (9 intradermal vaccines). Autologous hematopoietic stem cells (HSCs) – single infusion. TTRNA-xALT (ex vivo expanded tumor-reactive T cells) – single infusion. Drug: Td vaccine (pre-treatment before specific vaccine doses).	6 DLT evaluable subjects (up to 12 total patients)	9 intradermal DC vaccines (3 bi-weekly for priming, monthly for T-cell expansion, and 3 bi-weekly for T-cell engraftment). Single infusions of TTRNA-xALT and autologous HSCs.	Experimental: Adoptive Cellular Therapy combining DC vaccines, TTRNA-xALT, and autologous HSCs.	Incidence of severe investigational treatment-related toxicities monitored up to 6 weeks post-infusion | monitored via CTCAE V5.0	Feasibility measured by the number of patients receiving qualified autologous DCs, T cells, and HSCs (minimum of 66.7% meeting FDA quality standards). Safety defined as fewer than 1 DLT out of 6 subjects	Recurrent Oligodendroglioma|Progressive Oligodendroglioma	PMID: 19349618 - Chronic myeloid leukemia PMID: 21953831 | PMID: 21482191 | PMID: 25420207 | PMID: 26988747 - Parkinson disease PMID: 34716177 - Uterine serous carcinoma
12	CMV (Cytomegalovirus) antigen	Peptide vaccine (PEP-CMV)	Synthetic Long Peptide (SLP) targeting human pp65 from CMV	PHASE2	NCT05096481	PEP-CMV Vaccine Targeting CMV Antigen to Treat Newly Diagnosed Pediatric HGG and DIPG and Recurrent Medulloblastoma	30.07.2024	Pediatric and young adult patients aged 3–25 years with: Recurrent medulloblastoma Newly diagnosed high-grade gliomas (HGG) Diffuse intrinsic pontine glioma (DIPG)	PEP-CMV Vaccine: Administered intradermally with Montanide ISA-51. Dosing: 250 µg/m² (maximum of 500 µg), half injected into each groin. Temozolomide (TMZ): Chemotherapy at 200 mg/m²/day for 5 days in Cycle 1. Tetanus Diphtheria (Td) Booster: Administered at enrollment and preconditions the immune system before the first vaccine dose.	120	Cycle 1 (Induction Cycle): 77±2 days PEP-CMV doses on Days 21, 35, and 49. Subsequent Cycles: 28 days PEP-CMV administered every 28 days for up to 24 cycles. | PEP-CMV: 250 µg/m² (up to 500 µg) mixed with Montanide ISA-51 (1:1 ratio) and injected intradermally into the groin (half dose per side). Tetanus Diphtheria Booster: Initial Td booster at enrollment. Td preconditioning vaccine (1 Lf in 0.4…	Experimental: PEP-CMV | Stratum I: Patients with recurrent medulloblastoma can enroll after confirmation of measurable disease. Strata II and III: Patients with newly diagnosed HGG or DIPG must enroll within 42 days of completing radiation therapy.	Adverse events associated with the PEP-CMV vaccine and chemotherapy, including: Injection site reactions Other treatment-related toxicities	Primary: 4-month progression-free survival (PFS) in recurrent medulloblastoma. 1-year PFS in newly diagnosed HGG. 1-year overall survival (OS) in newly diagnosed DIPG. Secondary: Objective Response Rate (ORR) and PFS in recurrent medulloblastoma. 2-year OS in newly diagnosed HGG.	High Grade Glioma|Diffuse Intrinsic Pontine Glioma|Recurrent Medulloblastoma	PMID: 37111620
13	IDH1R132H mutation in gliomas	Tumor-specific peptide vaccine (PEPIDH1M) Tumor-specific peptide vaccine combined with small-molecule inhibitor	Tumor-specific neoantigen immunotherapy	PHASE1	NCT05609994	ViCToRy: Vorasidenib in Combination With Tumor Specific Peptide Vaccine for Recurrent IDH1 Mutant Lower Grade Gliomas	10.2024	Age ≥ 18 years IDH1R132H mutation in the primary tumor Progressive WHO Grade 2-3 glioma with ≥ 2 cm non-enhancing disease First recurrence only Karnofsky Performance Status (KPS) ≥ 70 Expected survival ≥ 12 months	Biological: PEPIDH1M vaccine, administered intradermally (i.d.) into alternating groin regions. Drug: Vorasidenib, 40 mg orally, once daily in 28-day cycles. Procedure: Td (tetanus and diphtheria toxoids) pre-conditioning injection, administered intramuscularly into the deltoid muscle 12–24 hours before the first vaccine dose.	48	Pre-conditioning: Single Td toxoid dose 12–24 hours before Vaccine #1. Vaccination: Cycle 3: Day 1 (Vaccine #1), Day 15 (Vaccine #2). Cycle 4: Day 1 (Vaccine #3), Day 15 (Vaccine #4). From Cycle 6: Vaccines #5–#12 every 28 days on Day 1 (up to 14 cycles of vorasidenib).	Experimental: PEPIDH1M vaccine	Potential side effects from peptide vaccines: injection site redness, swelling, skin hardening, itching, allergic reactions, and cytokine release syndrome. Vorasidenib side effects: abnormal liver function tests, QT prolongation, ulcers, neurologic disturbances, skin peeling, and IDH differentiation syndrome.	rimary Outcome: Progression-Free Survival (PFS): Measuring the time between the start of vorasidenib treatment and the first signs of disease progression or death over a 10-year follow-up period. Safety: Evaluated by the proportion of patients experiencing unacceptable toxicity.	Low Grade Glioma of Brain	similar studies: https://clinicaltrials.gov/study/NCT02193347 https://doi.org/10.1200/JCO.2018.36.15_suppl.2001 PMID: 33762734 https://www.nature.com/articles/d41573-021-00058-y
14	Antigens (TERT and PTPRZ1)	therapeutic vaccine	Personalized Immunotherapy, Tumor Antigen + Tumor-Specific Antigen (TAA + TSA)	PHASE1/2	NCT06622434 | APHP240512 2024-514567-26-00 ( EU Trial (CTIS) Number )	New Adjuvant Vaccine in Glioblastoma, a Phase 1/​2a Study (NAVIG-1)	8.11.2024	Adults aged 18–75 years with Karnofsky Performance Status ≥ 60; (HLA)-A2 positive; Life expectancy ≥ 3 months; PTPRZ1 expression in the tumor	Biological: immunization	35	Patients receive subcutaneous vaccine injections (D0, W2, W4, W6, then every 2 months until progression) during the adjuvant phase of temozolomide treatment. The vaccine contains TERT and PTPRZ1 antigens, synthetic melanin, and a TLR9 agonist (CpG-ODN).	Experimental: A52-Mel/A49-Mel/Li28	Phase 1: Maximum tolerated dose (MTD) assessment over 12 months.	Phase 2a: Anti-PTPRZ1/TERT-specific T cell responses evaluated within 2 months. Overall Survival: Time from treatment start to death from any cause, assessed over 12 months. Progression-Free Survival: Tumor response assessed using RANO 2.0 criteria over 12 months. Quality of Life: Evaluated at 5 months using the EORTC-QLQC30 questionnaire and BN20 module (scoring: 1 = Not at all, 4 = Very Much).	Newly Diagnosed Glioblastoma	PMID: 39269445 CAR-T for PTPRZ1
